# Supplementary material for: Develop Your CORE2 for Career Flourishing: A Career Development Workshop for Hospitalists
Source: MedEdPORTAL. 2024 Mar 15;20:11387. doi: 10.15766/mep_2374-8265.11387 (PMC10940547; doi:10.15766/mep_2374-8265.11387)
Supplement: Supplementary file 1 — Modules 1-4.pptxCharacter Strengths and Virtues Handout.docxParticipant Worksheet.docxGraphic Template.pptxFacilitator Guide.docxPresurvey.docxPostsurvey.docx [file mep_2374-8265.11387-s001.zip]

Archive with 8 entries (8 files):
- B. Character Strengths and Virtues Handout.docx
- C. Participant Worksheet.docx
- E. Facilitator Guide.docx
- F. Presurvey.docx
- G. Postsurvey.docx
- A. Modules 1-4.pptx
- D. Graphic Template.pptx
- _Educational Summary Report_11387.pdf
